# Supplementary material for: Clinical and electrophysiological features of SCN8A variants causing episodic or chronic ataxia
Source: eBioMedicine. 2023 Oct 28;98:104855. doi: 10.1016/j.ebiom.2023.104855 (PMC10628346; doi:10.1016/j.ebiom.2023.104855)
Supplement: Supplementary Table S1 [file mmc2.xlsx]

## Sheet: Tabelle1
General Data
Patient No.	1	2	3	4	5	6	7	8	9	10
Sex	Male	Female	Female	Female	Male	Female	Female	Female	Male	Male
Ethnicity	Caucasian	Caucasian	Hispanic	Caucasian	Caucasian	Hispanic	Caucasian	Caucasian	Caucasian	Caucasian
Age at onset	3 months	childhood	16 months	35 years	51 years	2 months	2 months	2 months	8 months	2 months
Age at last exam	6 years, 2 months	71 years	13 years	55 years	59 years	6 years	11 years, 5 months	11 years, 5 months	15 years	10 years
Mutation (cDNA and protein); transcript NM_014191.4, protein canonical isoform Q9UQD0-1	c.2983A>G (p.Asn995Asp)	c.4492A>G (p.Lys1498Glu)	c.3798G>C (p.Trp1266Cys)	c.5737C>T (p.Arg1913Trp)	c.2810G>A (p.Trp937Ter)	c.2540G>A (p.Arg847Gln)	c.571C>T (p.Arg191Trp) and c.4573G>T (p.Asp1525Tyr)	c.571C>T (p.Arg191Trp) and c.4573G>T (p.Asp1525Tyr)	c.3601G>A (p.Glu1201Lys)	c.4886G>A (p.Arg1629His)
Method of genetic testing	panel	WES	WES	WES	WES	WGS	panel	panel	panel	WES
Mode of inheritance	de novo	NA	paternal (healthy father)	NA	NA	maternal (egg donation)	biparental inheritance	biparental inheritance	de novo	maternal
Variant frequency (gnomAD)	NA	NA	NA	1/249232 (4.01e-6)	NA	NA	NA/NA	NA/NA	NA	NA
REVEL	0.850	0.740	0.889	0.255	NA	0.953	0.923/0.924	0.923/0.924	0.925	0.937
CADD_PHRED	27.6	24.7	32.0	26	39	32.0	28.7/29.5	28.7/29.5	32.0	29.3
SIFT	0	0	0	0	NA	0	0/0	0/0	0	0
ACMG classification (criteria)	Pathogenic II (PS3, PM2, PP3, PS2, PP4)	Pathogenic IIIb (PS3, PM2, PP3, PP4, PM6)	Pathogenic IIIb (PM2, PM1, PS3, PP3, PP4)	Likely pathogenic (BS3, PP3, PP4, PM2, PM6)	Pathogenic Ib (PM1, PM2, PVS1, PM6, PP3, PP4)	Pathogenic IIIb (PM2, PM1, PS3, PP3, PP4)	Pathogenic IIIb (PM2, PS3, PP3, PP4, PM1) / Pathogenic IIIb (PM2, PS3, PP3, PP4, PM1)	Pathogenic IIIb (PM2, PS3, PP3, PP4, PM1) / Pathogenic IIIb (PM2, PS3, PP3, PP4, PM1)	Pathogenic II (PM1, PM2, PS3, PP3, PP4, PS2)	Pathogenic IIIb (PM2, PM1, PS3, PP3, PP4)
Family history	NA	positive, gait disturbance (mother and two brothers), daughter reports balance issues and dizziness, onset circa 40 years (declines genetic testing)	none	NA	none	none	twin sister to patient 4	twin sister to patient 3	none	positive, similar phenotype in mother with the same variant (de novo): diagnosed with opsoclonus-myoclonus syndrome as a child, transient hemiparesis during pregnancy, currently 1-2 episodes per month with dysarthria
Phenotype: Developmental
Birth measures	vaginal, delivery at 40+0 weeks, birth weight 4040g, length 53cm, head circumference 37cm, Apgar 9/9	NA	vaginal, full-term, birth weight 3200g	NA	normal	caesarean to term, in vitro fertilization (egg donation), biamniotic bicorial twin pregnancy.	caesarean, delivery at 29+6 weeks, birth weight 3lbs 3oz, head circumference 31.4cm. CPAP for 3 days, 6 weeks on special care.	caesarean, delivery at 29+6 weeks, birth weight 3lbs 5oz, head circumference 31.8cm. CPAP for 24-48 hours. 6 weeks on special care.	full term, birth weight 3520g, height 50 cm/head circumference 37 cm, Apgar 8	delivery at 40+3 weeks, birth weight 2980g (P5-P10), Apgar 9/10
Developmental delay	global developmental delay, severity not specified, with regression at 9 months	global developmental delay, severity not specified	mild global developmental delay	normal	normal	global developmental delay, severity not specified	mild motor developmental delay consistent with premature delivery	mild motor developmental delay	global developmental delay	normal
Development at last follow up	NA	intellectual disability	impaired motor skills (climbing stairs and running are reported as 'difficult')	normal	normal	NA	normal motor skills, mild learning disability	normal motor skills, mild learning disability	moderate intellectual disability	normal
Age at walking	2 years	NA	16 months	12 months	NA	21 months	20 months (not corrected for gestational age)	20 months	23 months	12 months
Age at sitting	11 month	NA	NA	NA	NA	14 months	15 months (not corrected for gestational age)	15 months	8 months	NA
Speech	first words at 1 year and 6 months, first sentence with two words at 2 years and 2 months, expressive and receptive speech delay at last follow-up	NA	first words at 12 months of age, two-word phrases at 24 months of age, normal speech at last follow-up	normal	normal	first words at 9 months, normal speech at last follow-up	mild speech delay	mild speech delay, received speech and language therapy	expressive delay> receptive delay, verbal dyspraxia, first words at 4 years	normal
Intellectual disability	mild intellectual disability, IQ 60	mild intellectual disability, IQ 70	none	none	mild intellectual disability (verbal fluency, delayed response)	mild intellectual disability	mild learning disability	mild learning disability	moderate intellectual disability	none
Behavioural abnormalities	reduced attention span, impulsivity, aggressive behaviour	none	none	facial tics since childhood	none	suspected attention deficit disorder	suspected autism spectrum disorder	none	none	none
Phenotype: Ataxia
Clinical examination
… Maximum walking distance	unlimited	NA, walking only with rollator	unlimited	NA, walking only with rollator	3000 m	unlimited	unlimited (some foot discomfort requiring orthotics)	unlimited	unlimited	unlimited
… UL/LL spasticity	none	none	none	none	none	none	none	none	none	none
… UL/LL tendon reflexes	areflexia	normal	normal	normal	patellar reflex reduced, achilles tendon reflex absent	normal	normal	normal	normal	normal
… UL/LL weakness	normal	normal	mild difficulty running and climbing stairs	normal	none	normal	normal	normal	normal	normal
… Gait	wide-based, mildly ataxic gait	wide-based ataxic gait	normal, some difficulty running	wide-based ataxic gait	wide-based ataxic gait	normal	normal	normal	mildly ataxic gait	normal
… Muscle atrophy	none	none	none	none	none	none	none	none	none	none
… Extensor plantar response	none	none	none	none	none	none	none	none	none	none
… Visual system	normal	normal	normal	normal	normal	normal	retinopathy of prematurity	retinopathy of prematurity	normal	normal
… Sensory deficits	normal	ND	normal	normal	normal	normal	normal	normal	normal	normal
… Spinocerebellar system involvement	gait ataxia	dysarthria (scanning speech), gait ataxia, horizontal nystagmus, impaired smooth pursuit	none	moderate dysarthria and dysphagia, mild limb ataxia, severe gait ataxia	slightly saccadic pursuit	vertical jerk nystagmus at 2 months	none	none	mild limb and gait ataxia, impaired smooth pursuit	none
… Extrapyramidal system involvement	none	none	mild lower extremity dystonia at disease onset	none	none	none	none	none	paroxysmal dystonia at 1.5-6 years of age	none
… Brainstem	normal	normal	normal	normal	hypometric saccades	normal	normal	normal	normal	normal
… Urinary/fecal urgency or incontinence	none	none	none	none	none	none	none	none	none	none
… Other symptoms	none	none	occasional lower extremity pain	none	none	none	pes planus	none	hypotonia	none
Disease onset and progression
… upper limb ataxia	NA	50-60 years	NA	35 years	54 years	21 months	NA	NA	2 years	none
… gait ataxia	2 years	40-50 years	NA	35 years	51 years	NA	NA	NA	2 years	none
… dysarthria	NA	50-60 years	NA	35 years	59 years	NA	NA	NA	none	none
… dysphagia	NA	NA	NA	35 years	none	NA	NA	NA	none	none
Episodic ataxia	none	none	none	none	none	episodic and suspected chronic ataxia (clumsiness)	episodic ataxia	episodic ataxia	episodic ataxia	episodic ataxia
… attack frequency	NA	NA	NA	NA	NA	3 attacks per year	2-3 attacks per year, at worst 6-8 attacks per year (frequency decreasing with age)	2-3 attacks per year, at worst 6-8 attacks per year (frequency decreasing with age)	<1 attack per year, at worst 12 attacks per year (frequency decreasing with age)	every 6-8 weeks
… attack duration	NA	NA	NA	NA	NA	3-7 days	up to 1 week	up to 1 week	few hours - few days	3-5 days
… associated symptoms	NA	NA	NA	NA	NA	severe axial hypotonia and nystagmus	dizziness and vomiting	dizziness and vomiting	floppiness, ataxic gait, vertigo, vomiting, slurred speech. Sometimes accompanied by vertical nystagmus, paroxysmal upgaze, myoclonus	initially paroxysms with upward deviation of the eyes with neck flexion (paroxysmal tonic upgaze), convergent strabism and attacks of vertical nystagmus (lasting a few seconds), disturbed coordination, occasional vomiting; after 1 year of age: episodes with aforementioned symptoms and additionally inability to hold the head up, ataxic gait, vertigo, diplopia, vomiting
… triggers	NA	NA	NA	NA	NA	fever, infection	going to school, tiredness, or no triggers	going to school, tiredness, or no triggers	cold, exercise	fever, viral infection, or none
Treatment
… Medication	none	none	L-DOPA: no effect	none	none	none	AZA: full response; VPA: no effect; LTG: suspected worsening (improved after discontinuation)	AZA: full response; VPA: no effect; LTG: suspected worsening (improved after discontinuation)	AZA: partial response; OXC: worsening of symptoms (150 mg/d)	AZA: partial response; CBZ: worsening of symptoms
Scores
… INAS	ND	7	0	1	ND	1	1	1	ND	ND
… SARA	ND	16	2	14	12	ND	3.5	4	ND	ND
Phenotype: Epilepsy
Age at seizure onset	12 months	NA	NA	NA	NA	NA	NA	NA	8 months	NA
Cognition before seizure onset	global developmental delay								NA
Epilepsy syndrome	Genetic generalized epilepsy								NA
Seizure type	febrile seizures; typical Absence seizures								unclassified (myoclonic)
Seizure frequency	only during febrile infection								only during febrile infection
Anti-seizure medication	OXC: good response, but dose reduction due to side effects (tremor, exacerbation of gait ataxia, episodes with dizziness and vomiting). LEV: discontinued due to side effects.								LEV: full response; VPA, CLB: partial response; STP: no response; OXC: worsening of ataxia
Non-medical treatment	none								none
Age at seizure offset	none								12 years
Outcome	not seizure-free; improved concentration after dose reduction of OXC								seizure-free
Diagnostic features
EEG	interictal rhythmic slowing with superimposed sharp transients, generalized ictal pattern, no photosensitivity	ND	ND	NA	ND	normal	interictal bursts of generalized sharp and slow wave activity	interictal burst of high-amplitude delta activity with embedded epileptiform discharges, slightly immature background for age with only short intervals of of 8 Hz PDR, no seizure activity	normal	normal
Nerve conduction studies	ND	ND	ND	normal	normal	ND	ND	ND	ND	ND
Evoked potentials	Median nerve and tibial SEP delayed	ND	ND	ND	ND	VEP normal	ND	ND	ND	ND
MRI brain	delayed myelinisation of the corpus callosum and optic tract	multiple T2 signal hyperintensities in the supratentorial white matter, no significant cerebellar atrophy.	normal	normal	cerebellar atrophy (vermis and hemispheres)	normal	normal	normal	normal	normal
MRI spine	ND	ND	ND	normal	ND	ND	ND	ND	ND	ND
Extra data
Additional phenotypic features?	hyperopia	none	none	none	none	none	generalised fatigue	none	paroxysmal dystonia, paroxysmal torticollis, suspected inferior visual field defects	none
Photographs available?	no	no	no	no	no	no	no	no	no	no
Video available?	no	no	yes	no	no	yes	no	no	no	yes
EEG available?	yes	no	yes	no	no	yes	yes	no	yes	yes
MRI available?	yes	yes	yes	no	yes	yes	no	no	yes	yes
HPO terms (variant level)	HP:0001263, HP:0001256, HP:0002066, HP:0006919, HP:0001284, HP:0002121, HP:0032894, HP:0011198, HP:0000540	HP:0001263, HP:0001256, HP:0002066, HP:0002168, HP:0000666, HP:0007772, HP:0002500	HP:0001263, HP:0002451, HP:0012514, HP:0001251, HP:0001270	HP:0011468, HP:0002066, HP:0001260, HP:0002015, HP:0002070	HP:0002066, HP:0001260, HP:0002015, HP:0002070, HP:0001272, HP:0001256	HP:0001263, HP:0001256, HP:0007018, HP:0010544, HP:0002131, HP:0001270	HP:0001263, HP:0001256, HP:0000729, HP:050049, HP:0001763, HP:0002131, HP:0011198, HP:0011177	HP:0001263, HP:0001256, HP:0000729, HP:050049, HP:0001763, HP:0002131, HP:0011198, HP:0011177	HP:0001263, HP: 0001256, HP:0011098, HP:0001252, HP:0002131, HP:0002268, HP:0011166	HP:0002131, HP:0010544, HP:0033980
Data contributed by
Name	Dr. med. Cornelia Betzler	Gabriella Horvath, MD, PhD, FRCPC, FCCMG	Deyanira Garcia-Navas Núñez; Juan Dario Ortigoza-Escobar	Daniele Orsucci	Ludger Schöls	Sergio Aguilera-Albesa ; Juan Dario Ortigoza-Escobar	Dr Ruth Richardson	Dr Henriette van Ruiten.	Tarja Linnankivi; Eija Gaily	Eva Brilstra; Niels Geerdink
Affiliation	Clinic for Neuropediatrics and Neurorehabilitation, Epilepsy Center for Children and Adolescents, Schön-Klinik Vogtareuth, Vogtareuth, and Paracelsus Medical University (PMU), Salzburg, Austria	Adult Metabolic Diseases Clinic, BC Children’s Hospital, Vancouver, Canada	Pediatrics Department, San Pedro de Alcántara Hospital, Cáceres, Spain; Movement Disorders Unit, Institut de Recerca Sant Joan de Déu, CIBERER-ISCIII and European Reference Network for Rare Neurological Diseases (ERN-RND), Barcelona, Spain	Unit of Neurology, San Luca Hospital, Lucca, Italy	Department of Neurodegenerative Diseases, Hertie Institute for Clinical Brain Research, University of Tuebingen, Tuebingen, Germany	Pediatric Neurology Unit, Department of Pediatrics, Hospital Universitario de Navarra, Pamplona, Spain and Navarrabiomed-Fundación Miguel Servet, Pamplona, Spain; Movement Disorders Unit, Institut de Recerca Sant Joan de Déu, CIBERER-ISCIII and European Reference Network for Rare Neurological Diseases (ERN-RND), Barcelona, Spain	Northern Genetics Service, The Newcastle upon Tyne Hospitals NHS Foundation Trust, UK	The Great North Children's Hospital, Newcastle upon Tyne, UK	Department of Pediatric Neurology, New Children's Hospital and Pediatric Research Center, Epilepsia Helsinki, Helsinki University Hospital and University of Helsinki, Helsinki, Finland	Department of Genetics, University Medical Centre, Utrecht, The Netherlands; Department of Pediatrics, Rijnstate Hospital, Arnhem, The Netherlands
I hereby confirm that written informed consent was obtained from all patients and is available upon request.	yes	yes	yes	yes	yes	yes	yes	yes	yes	yes
